# Supplementary material for: Evaluating the Metabolic Basis of α-Gal A mRNA Therapy for Fabry Disease
Source: Biology (Basel). 2024 Feb 8;13(2):106. doi: 10.3390/biology13020106 (PMC10886685; doi:10.3390/biology13020106)
Supplement: Supplementary file 1 [file biology-13-00106-s001.zip]

Archive with 2 entries (2 files):
- Figure supplement 1.tif
- Figure supplement 2.tif
